# Supplementary material for: Genome-Wide Comparison Reveals a Probiotic Strain Lactococcus lactis WFLU12 Isolated from the Gastrointestinal Tract of Olive Flounder (Paralichthys olivaceus) Harboring Genes Supporting Probiotic Action
Source: Mar Drugs. 2018 Apr 24;16(5):140. doi: 10.3390/md16050140 (PMC5983272; doi:10.3390/md16050140)
Supplement: Supplementary file 1 [file marinedrugs-16-00140-s001.zip]

Archive with 5 entries (4 files):
- marinedrugs-272713 Supplementary information/Supplementary Tables (180405_2).docx
- marinedrugs-272713 Supplementary information/Supplementary figures (180311).pptx
- marinedrugs-272713 Supplementary information/Table S1 (180421).xlsx
- marinedrugs-272713 Supplementary information/Table S7 (180421).xlsx
- marinedrugs-272713 Supplementary information/
