# Supplementary material for: Genome-Wide Comparison Reveals a Probiotic Strain Lactococcus lactis WFLU12 Isolated from the Gastrointestinal Tract of Olive Flounder (Paralichthys olivaceus) Harboring Genes Supporting Probiotic Action
Source: Mar Drugs. 2018 Apr 24;16(5):140. doi: 10.3390/md16050140 (PMC5983272; doi:10.3390/md16050140)
Supplement: Supplementary file 1 [file marinedrugs-16-00140-s001.zip › marinedrugs-272713 Supplementary information/Table S7 (180421).xlsx]

## Sheet: Sheet1
Antibiotic resistance genes retrieved from L. lactis WFLU12 genome
Locus_tag	Gene name	Gene type#	KEGG
01501 beta-Lactam resistance [PATH:ko01501]
CYU10_001471	K01207 nagZ	Core	beta-N-acetylhexosaminidase
CYU10_001053	K01467 ampC	Core	beta-lactamase class C
CYU10_001357	K15580 oppA, mppA	Dispensable	oligopeptide transport system substrate-binding protein
CYU10_001358	K15580 oppA, mppA	Core	oligopeptide transport system substrate-binding protein
CYU10_001484	K15580 oppA, mppA	Dispensable	oligopeptide transport system substrate-binding protein
CYU10_001359	K15581 oppB	Core	oligopeptide transport system permease protein
CYU10_001360	K15582 oppC	Core	oligopeptide transport system permease protein
CYU10_001361	K15583 oppD	Dispensable	oligopeptide transport system ATP-binding protein
CYU10_001362	K10823 oppF	Core	oligopeptide transport system ATP-binding protein
CYU10_001744	K18104 abcA, bmrA	Core	ATP-binding cassette, subfamily B, bacterial AbcA/BmrA
CYU10_001488	K05366 mrcA	Core	penicillin-binding protein 1A
CYU10_001396	K03693 pbp1b	Core	penicillin-binding protein 1B
CYU10_000855	K12555 pbp2A	Core	penicillin-binding protein 2A
CYU10_001353	K00687 pbp2B, penA	Core	penicillin-binding protein 2B
CYU10_001908	K12556 pbp2X	Core	penicillin-binding protein 2X
01502 Vancomycin resistance [PATH:ko01502]
CYU10_001355	K01921 ddl	Core	D-alanine-D-alanine ligase
CYU10_001881	K01775 alr	Core	alanine racemase
CYU10_001356	K01929 murF	Core	UDP-N-acetylmuramoyl-tripeptide--D-alanyl-D-alanine ligase
CYU10_001909	K01000 mraY	Core	phospho-N-acetylmuramoyl-pentapeptide-transferase
CYU10_002369	K02563 murG	Core	UDP-N-acetylglucosamine--N-acetylmuramyl-(pentapeptide) pyrophosphoryl-undecaprenol N-acetylglucosamine transferase
CYU10_002017	K07260 vanY	Core	zinc D-Ala-D-Ala carboxypeptidase
01503 Cationic antimicrobial peptide (CAMP) resistance [PATH:ko01503]
CYU10_000882	K04771 degP, htrA	Core	serine protease Do
CYU10_001379	K03767 PPIA	Core	peptidyl-prolyl cis-trans isomerase A (cyclophilin A)
CYU10_002291	K03367 dltA	Core	D-alanine--poly(phosphoribitol) ligase subunit 1
CYU10_002290	K03739 dltB	Core	membrane protein involved in D-alanine export
CYU10_002289	K14188 dltC	Core	D-alanine--poly(phosphoribitol) ligase subunit 2
CYU10_002288	K03740 dltD	Core	D-alanine transfer protein
01504 Antimicrobial resistance genes [BR:ko01504]
CYU10_002245	K00897 aphA	Dispensable	kanamycin kinase
CYU10_001320	K08151 tetA	Core	MFS transporter, DHA1 family, tetracycline resistance protein
CYU10_001967	K19350 lsa	Core	lincosamide and streptogramin A transport system ATP-binding/permease protein
CYU10_002017	K07260 vanY	Core	zinc D-Ala-D-Ala carboxypeptidase
CYU10_002291	K03367 dltA	Core	D-alanine--poly(phosphoribitol) ligase subunit 1
CYU10_002290	K03739 dltB	Core	membrane protein involved in D-alanine export
CYU10_002289	K14188 dltC	Core	D-alanine--poly(phosphoribitol) ligase subunit 2
CYU10_002288	K03740 dltD	Core	D-alanine transfer protein
CYU10_001744	K18104 abcA, bmrA	Core	ATP-binding cassette, subfamily B, bacterial AbcA/BmrA
01524 Platinum drug resistance [PATH:ko01524]
CYU10_001869	K17686 copA, ATP7	Core	Cu+-exporting ATPase
01523 Antifolate resistance [PATH:ko01523]
CYU10_002451	K00560 thyA, TYMS	Core	thymidylate synthase
CYU10_002160	K00287 DHFR, folA	Core	dihydrofolate reductase
CYU10_001561	K00600 glyA, SHMT	Core	glycine hydroxymethyltransferase
CYU10_002284	K00297 metF, MTHFR	Core	methylenetetrahydrofolate reductase (NADPH)
CYU10_002473	K00602 purH	Core	phosphoribosylaminoimidazolecarboxamide formyltransferase / IMP cyclohydrolase
# Genes were identified based on pan-genome analysis using genome sequence of 20 L. lactis strains including the strain WFLU12. The 19 strains include bacteria isolated from dairy product UL8, C10, UC063, 275, 229, Il1403, 184, KLDS 4.0325, and SO, plant, AI-06, KF147, and NCDO 2118; meat, UC08 and UC11; drain water, IO-01; fermented food, A12; and; human, CV56.
